# Supplementary material for: Upfront Oxaliplatin–Fluoropyrimidine Chemotherapy and Somatostatin Analogues in Advanced Well-Differentiated Gastro-Entero-Pancreatic Neuroendocrine Tumors
Source: Cancers (Basel). 2025 May 3;17(9):1561. doi: 10.3390/cancers17091561 (PMC12071586; doi:10.3390/cancers17091561)
Supplement: Supplementary file 1 [file cancers-17-01561-s001.zip]

Archive with 1 entries (1 files):
- cancers-3592694-supplementary.pdf
